# Supplementary material for: Metagenomic Analysis of DNA Viruses with Targeted Sequence Capture of Canine Lobular Orbital Adenomas and Normal Conjunctiva
Source: Microorganisms. 2023 Apr 28;11(5):1163. doi: 10.3390/microorganisms11051163 (PMC10223289; doi:10.3390/microorganisms11051163)
Supplement: Supplementary file 1 [file microorganisms-11-01163-s001.zip]

Archive with 1 entries (1 files):
- microorganisms-2327398-supplementary.pdf
